# Supplementary material for: Identification of Ferroptosis-Related Hub Genes Linked to Suppressed Sulfur Metabolism and Immune Remodeling in Schistosoma japonicum-Induced Liver Fibrosis
Source: Pathogens. 2026 Jan 23;15(2):126. doi: 10.3390/pathogens15020126 (PMC12943039; doi:10.3390/pathogens15020126)
Supplement: Supplementary file 1 [file pathogens-15-00126-s001.zip]

Archive with 1 entries (1 files):
- pathogens-4086464-supplementary.xlsx
