# Supplementary material for: Identification of Ferroptosis-Related Hub Genes Linked to Suppressed Sulfur Metabolism and Immune Remodeling in Schistosoma japonicum-Induced Liver Fibrosis
Source: Pathogens. 2026 Jan 23;15(2):126. doi: 10.3390/pathogens15020126 (PMC12943039; doi:10.3390/pathogens15020126)
Supplement: Supplementary file 1 [file pathogens-15-00126-s001.zip › pathogens-4086464-supplementary.xlsx]

## Sheet:  Table S1 
Table S1 . GEO dataset information list
	GSE25713	GSE59276
Platform	GPL6887	GPL6885
Experiment type	Expression profiling by array	Expression profiling by array
Species	Mus musculus	Mus musculus
Tissue	Liver	Liver
Mouse Strain	BALB/c, CBA	C57BL/6
Mouse Gender	Male and female (1:1)	Male
Mouse Age	6-8 weeks	6-8 weeks
Infection Parasite	S. japonicum	S. japonicum
Infection Dose	15 cercariae/mouse	20 cercariae/mouse
Infection Routes	Abdominal skin penetration	Abdominal skin penetration
Infection Periods	4 weeks, 7 weeks, 9 weeks	6 weeks, 10 weeks, 13 weeks, 14 weeks
Total Samples (GEO)	24	36
Samples Included in This Study	24 (no exclusion)	14 (22 PZQ-treated samples excluded)
Samples in Normal group	Control (6)	Control (2)
Samples in Disease group	Infected (18)	Infected (12)
Number of Target Transcripts	22690	25697
Raw Data Normalization (Original)	RMA algorithm	Illumina Genome Studio software
Reference	[13]	-

## Sheet: Table  S2
Table S2. Ferroptosis related genes list
Gpx4
Slc7a11
Nfe2l2
Trp53
Acsl4
Tfrc
Ncoa4
Tmem164
Hmox1
Fth1
Slc39a7
Slc3a2
Slc40a1
Gclc
Slc1a5
Trim7
Pcbp2
Hspb1
Vdac3
Pcbp1
Alox15
Keap1
Cbs
Ireb2
Plxnb2
Akr1c18
Lpcat3
Yap1
Akr1c21
Cisd1
Por
Trim26
Lcn2
Becn1
Acsl3
Ftmt
Gch1
Map1lc3b
Atf4
Prnp
Sat1
Phkg2
Cp
Nox4
Slc11a2
Ftl1
Gm20746
Steap3
Vdac2
Slc39a8
Map1lc3a
Dpp4
Cybb
Park7
Atg5
Atg7
Hif1a
Scd1
Hspa5
Ep300
Fbxw7
Acsl1
Bach1
Nedd4l
Sirt3
Kras
Trf
Socs1
Chac1
Stat3
Timp1
Sp1
Atl1
Wwtr1
Il6
Prdx6
Ythdf2
Fancd2
Fabp4
Vdac1
Mdm2
Prkaa1
Socs2
Fdft1
Txnrd1
Acsl5
Myc
Acsl6
Chmp5
Chmp6
Coq2
Cth
Gclm
Gss
Hmgcr
Nox1
Sat2
Slc38a1
Slc39a14

## Sheet: Table S3
Table S3 Primers used for reverse transcription-quantitative polymerase chain reaction
Gene	Forward primer sequence	Reverse primer sequence
Gapdh	GCCCAGAACATCATCCCTGCAT	GCCTGCTTCACCACCTTCTTGA
Lcn2	CCAGGACTCAACTCAGAACTTG	CAGGATGGAGGTGACATTGTAG
Timp1	ATTCAAGGCTGTGGGAAATG	CTCAGAGTACGCCAGGGAAC
Cth	GCTGCCACCATTACGATTACCCA	AGTTGGGTTTGTGGGTGTTTCGA
Cp	GCTGAGGAGGTCATCTGGAA	TGGCTGAATGCTGAGAGGAT
Hmox1	CCGCCTTCCTGCTCAACAT	CTGACGAAGTGACGCCATCT
Cbs	GGATTGGCTACGACTTCATCCCG	TCCACCACATAGCAGTCCTTCCT
Gclc	CACATCTACCACGCAGTCAAG	AACATCGCCTCCATTCAGTAAC

## Sheet: Table  S4
Table S4. Results from the GO and KEGG enrichment analyses.
ONTOLOGY	ID	Description	GeneRatio	BgRatio	P	P.adj	FDR
BP	GO:0044272	sulfur compound biosynthetic process	4/10	93/28814	2.1038 e-08	6.0379 e-06	2.0041 e-06
BP	GO:0006790	sulfur compound metabolic process	4/10	328/28814	3.2801 e-06	0.00037656	0.00012499
BP	GO:0006979	response to oxidative stress	4/10	409/28814	7.8517 e-06	0.00056336	0.00018699
BP	GO:0006534	cysteine metabolic process	3/10	12/28814	6.6112 e-09	3.7948 e-06	1.2596 e-06
BP	GO:0000096	sulfur amino acid metabolic process	3/10	32/28814	1.4851 e-07	2.8415 e-05	9.4316 e-06
MF	GO:0030170	pyridoxal phosphate binding	2/10	52/28275	0.00014788	0.00514716	0.00177907
MF	GO:0070279	vitamin B6 binding	2/10	53/28275	0.00015365	0.00514716	0.00177907
MF	GO:0016810	hydrolase activity, acting on carbon-nitrogen (but not peptide) bonds	2/10	133/28275	0.00096408	0.0149957	0.00518312
MF	GO:0019842	vitamin binding	2/10	136/28275	0.00100766	0.0149957	0.00518312
MF	GO:0020037	heme binding	2/10	161/28275	0.00140714	0.0149957	0.00518312
KEGG	mmu04216	Ferroptosis	4/10	40/9000	6.8912 e-08	1.7228 e-06	1.0155 e-06
KEGG	mmu00270	Cysteine and methionine metabolism	3/10	54/9000	2.3786 e-05	0.00029733	0.00017527
KEGG	mmu00260	Glycine, serine and threonine metabolism	2/10	40/9000	0.00084745	0.00612089	0.0036081
KEGG	mmu00860	Porphyrin metabolism	2/10	43/9000	0.00097934	0.00612089	0.0036081
KEGG	mmu01230	Biosynthesis of amino acids	2/10	79/9000	0.00327088	0.0163544	0.00964047

## Sheet: Table  S5
Table S5. GSEA enrichment analysis results
Description	setSize	enrichmentScore	NES	P	P.adj	FDR
WP_OVERVIEW_OF_PROINFLAMMATORY_AND_PROFIBROTIC_MEDIATORS	90	0.761017	2.31742	1e-10	6.08947 e-09	4.1108 e-09
KEGG_LEISHMANIA_INFECTION	57	0.809391	2.30313	1e-10	6.08947 e-09	4.1108 e-09
REACTOME_INTERLEUKIN_4_AND_INTERLEUKIN_13_SIGNALING	97	0.746527	2.29578	1e-10	6.08947 e-09	4.1108 e-09
REACTOME_INTERLEUKIN_10_SIGNALING	42	0.836841	2.26676	1e-10	6.08947 e-09	4.1108 e-09
